# Supplementary material for: Expression Profiling of microRNA From Peripheral Blood of Dairy Cows in Response to Staphylococcus aureus-Infected Mastitis
Source: Front Vet Sci. 2021 Aug 4;8:691196. doi: 10.3389/fvets.2021.691196 (PMC8371400; doi:10.3389/fvets.2021.691196)
Supplement: Supplementary Table 1 — The list of primers used for the qPCR validation. [file Table_1.xlsx]

## Sheet: Table S1
Table S1 The list of primers used for the qPCR validation
microRNA name	Primer sequence (5´→3´)
miR-19b	RT:	GTCGTATCCAGTGCAGGGTCCGAGGTATTCGCACTGGATACGACTCAGTTTT
	Forward:	AGATGCTGTGCAAATCCATGC
miR-30b-5p	RT:	GTCGTATCCAGTGCAGGGTCCGAGGTATTCGCACTGGATACGACAGCTGAGT
	Forward:	GCGGCGTTGTAAACATCCTAC
miR-193b	RT:	GTCGTATCCAGTGCAGGGTCCGAGGTATTCGCACTGGATACGACAAAGCGGG
	Forward:	GTGACAACTGGCCCACAAAGT
miR-144	RT:	GTCGTATCCAGTGCAGGGTCCGAGGTATTCGCACTGGATACGACCTAGTACA
	Forward:	GCGTCCTACAGTATAGATGA
miR-122	RT:	GTCGTATCCAGTGCAGGGTCCGAGGTATTCGCACTGGATACGACCAAACACC
	Forward:	ACGGCAGTGGAGTGTGACAAT
miR-23a	RT:	GTCGTATCCAGTGCAGGGTCCGAGGTATTCGCACTGGATACGACTGGAAATC
	Forward:	GCGTCATCACATTGCCAGG
miR-342	RT:	GTCGTATCCAGTGCAGGGTCCGAGGTATTCGCACTGGATACGACAGATGGGT
	Forward:	AGTCCTCTCACACAGAAATCGC
miR-499	RT:	GTCGTATCCAGTGCAGGGTCCGAGGTATTCGCACTGGATACGACAAACATCA
	Forward:	CGTGTGGCTTAAGACTTGCAG
miR-128	RT:	GTCGTATCCAGTGCAGGGTCCGAGGTATTCGCACTGGATACGACAAAGAGAC
	Forward:	GCGTGGTCACAGTGAACCG
miR-142-3p	RT:	GTCGTATCCAGTGCAGGGTCCGAGGTATTCGCACTGGATACGACCATCCATA
	Forward:	GCGCGTCAGTGTTTCCTACTT
miR-1301	RT:	GTCGTATCCAGTGCAGGGTCCGAGGTATTCGCACTGGATACGACGAAATCTC
	Forward:	AGATACTTGCAGCTGCCTAG
miR-2284r	RT:	GTCGTATCCAGTGCAGGGTCCGAGGTATTCGCACTGGATACGACATCCGAAC
	Forward:	AGTCAGTTGGCCCAAAAGTTC
	Reverse:	CAGTGCAGGGTCCGAGGTAT
