# Supplementary material for: Expression Profiling of microRNA From Peripheral Blood of Dairy Cows in Response to Staphylococcus aureus-Infected Mastitis
Source: Front Vet Sci. 2021 Aug 4;8:691196. doi: 10.3389/fvets.2021.691196 (PMC8371400; doi:10.3389/fvets.2021.691196)
Supplement: Supplementary Table 2 — The expression level (TPM) of the top 50 miRNAs in peripheral blood at different times of mastitis caused by S. aureus. [file Table_2.XLSX]

## Sheet: Table S2
Table S2 The expression level (TPM) of the top 50 miRNAs in peripheral blood at different times of mastitis caused by S.aureus
miRNA ID	BS0	BS1	BS3	BS5	BS7
bta-miR-451	202219	235615	160222	331409	175717
bta-miR-486	128991	131638	127257	92213.1	125539
bta-let-7f	63482	60237.5	77941.7	52248.5	75239.2
bta-miR-25	57378.1	59320.2	52053.2	33540.5	40129.5
bta-miR-92a	55586.9	49382.3	64171.6	35081.1	55206.8
bta-let-7g	50798.2	45193.5	56568.4	45202.1	57689.6
bta-let-7i	46520.4	40108.6	56374.6	46954.2	67823.5
bta-miR-26a	45588.9	38649.4	46616.1	33789.5	41427.5
bta-miR-21-5p	39526.6	33555.7	36602.3	47975.1	37147.7
bta-let-7a-5p	21743.8	16179.6	26485.7	10896.5	26842.6
bta-miR-191	20357	20534.1	21543.8	15319	27739
bta-miR-148a	17062	16113	18214.3	13153	11648.1
bta-miR-185	16567.7	18986.6	22856.8	13435.3	27647.2
bta-miR-103	14830.1	16335.3	14615.7	14079.5	21861.9
bta-miR-101	14033.8	18783.4	15054.2	17059.6	9959.82
bta-miR-423-3p	12615.9	10580	14476.3	7417.09	14502.8
bta-miR-93	10951.2	11688.9	10127.6	13211.9	14824.9
bta-miR-16b	8399.36	10850.6	6563.46	15292.9	8341.25
bta-miR-16a	8309.22	9849.71	6467.88	10352.9	6959.99
bta-miR-30d	8142.33	6687.1	8268.47	7150.58	10643
bta-miR-151-3p	7023.19	5886.61	7106.42	3936.46	4185.62
bta-miR-20a	6729.68	8255.19	7065.13	10336.7	9172.97
bta-miR-199a-3p	6663.66	6226.63	6524.12	4205.85	4386.65
bta-miR-30e-5p	5976.03	5209.03	8219.32	9156.91	5991.22
bta-miR-186	5859.09	5485.63	6234.04	7505.6	7586.46
bta-miR-142-5p	5757.02	6442.5	6552.89	4562.33	3325.54
bta-miR-339b	5611.6	5382.5	5583.12	4187.99	3234.77
bta-miR-339a	5397.77	5386.97	5182.03	4190.33	3086.76
bta-miR-99a-5p	5257.68	4556.88	5793.33	3315.07	3955.72
bta-miR-140	5203.1	4577.96	4798.74	5679.22	5070.72
bta-let-7b	5117.73	4169.35	5071.02	3327.98	5855.2
bta-miR-128	4852.9	3255.69	6411.02	1627.77	3756.77
bta-miR-27b	4411.79	4286.27	3723.03	2803.92	2794.36
bta-miR-30c	4169.34	3608.34	3953.54	4659.4	4237.52
bta-let-7d	3969.69	3157.15	4908.64	2117.11	4928.93
bta-miR-181a	3510.89	3410.49	3334.46	2905.13	3147.99
bta-miR-148b	3421.31	3409.26	3109.86	2779.1	2396.83
bta-miR-17-5p	3371.78	3802.25	3375.95	4448.41	4431.89
bta-miR-150	3334.39	2593.09	1904.58	3758.45	2376.47
bta-miR-423-5p	3021.23	2966.7	3520.96	2877.37	3999.26
bta-miR-26b	2843.89	2137.44	2081.7	1956.22	2047.79
bta-miR-2284x	2346.37	2141.96	2117.64	1599.87	1711.2
bta-miR-221	2275.45	2218.25	2070.09	1894.08	2368.03
bta-miR-98	2094.95	1909.35	2555.84	1571.44	2277.03
bta-miR-15b	1789.93	1786.79	1049.71	1021.56	1032.15
unconservative_3_22065	1709.18	1577.78	1655.65	1174.42	1544.9
bta-miR-7	1702.66	1634.34	2210.09	2755.56	3194.41
bta-miR-199b	1609.71	1653.07	1916.54	2305.15	1547.56
bta-miR-223	1504.34	2379.86	581.613	1289.81	964.551
bta-miR-22-3p	1429.07	1078.03	1257.49	1000.49	1066.36
