# Supplementary material for: Expression Profiling of microRNA From Peripheral Blood of Dairy Cows in Response to Staphylococcus aureus-Infected Mastitis
Source: Front Vet Sci. 2021 Aug 4;8:691196. doi: 10.3389/fvets.2021.691196 (PMC8371400; doi:10.3389/fvets.2021.691196)
Supplement: Supplementary Table 3 — Differentially expressed miRNAs of peripheral blood with mastitis caused by S.aureus with 0 dpi as control group. [file Table_3.XLSX]

## Sheet: Table S3
Table S3 Differentially expressed miRNAs of peripheral blood with mastitis caused by S.aureus with 0 dpi as control group
Comparison	ID	PValue	FDR	log2FC	regulated
BS0 vs BS1	conservative_28_20014	0	0	3.87283	up
	conservative_10_1518	5e-06	8.748e-05	2.5089	up
	conservative_13_4963	8.5e-05	0.0012393	2.22875	up
	conservative_13_5158	0.000748	0.00865543	1.8024	up
	conservative_22_16029	0.00032	0.00414107	1.16799	up
	conservative_26_19297	0	0	1.11868	up
	conservative_19_11018	4e-05	0.000620426	-1.01391	down
	conservative_15_7229	0	0	-1.01728	down
	conservative_14_6599	3e-06	5.4675e-05	-1.04075	down
	conservative_3_22413	0.000358	0.00457863	-1.05617	down
	unconservative_19_11947	0.000477	0.00603005	-1.47893	down
	bta-miR-1301	0.000493	0.0061965	1.65046	up
BS0 vs BS3	unconservative_7_27771	0.000751	0.00768796	1.86132	up
	conservative_22_16019	7.5e-05	0.00103846	1.16898	up
	unconservative_18_10451	0.000384	0.00436547	1.07428	up
	conservative_4_23553	0	0	-1.01321	down
	conservative_19_10772	0	0	-1.21026	down
	conservative_19_10913	0.000102	0.00138566	-2.47234	down
	conservative_X_30752	0	0	-2.89257	down
	conservative_16_8161	0	0	-3.01307	down
	unconservative_19_11205	8.4e-05	0.001152	-3.18336	down
	conservative_2_12879	0	0	-3.29834	down
	conservative_18_9908	0	0	-3.29834	down
	bta-miR-543	0	0	1.59351	up
	bta-miR-2397-5p	1.6e-05	0.000228874	1.05718	up
	bta-miR-652	0	0	-1.02487	down
	bta-miR-30b-5p	0	0	-1.0477	down
	bta-miR-885	0.000702	0.00729	-1.16525	down
	bta-miR-331-3p	0	0	-1.16668	down
	bta-miR-23b-3p	0	0	-1.21973	down
	bta-miR-223	0	0	-1.371	down
	bta-miR-1246	8.4e-05	0.001152	-1.43946	down
	bta-miR-23a	0	0	-1.70045	down
BS0 vs BS5	bta-miR-411b	0.000261	0.00183988	1.99037	up
	bta-miR-19b	0	0	1.79134	up
	bta-miR-34a	3.1e-05	0.000260522	1.54807	up
	bta-miR-19a	0	0	1.54576	up
	bta-miR-129-3p	0.000355	0.00242282	1.5163	up
	bta-miR-29d-5p	0	0	1.39055	up
	bta-miR-193b	0	0	1.18176	up
	bta-miR-138	0	0	1.10829	up
	bta-miR-30b-5p	0	0	1.09937	up
	bta-miR-1468	0	0	-1.01908	down
	bta-miR-2408	2.1e-05	0.000182939	-1.05044	down
	bta-miR-125b	0	0	-1.07978	down
	bta-miR-375	0	0	-1.1905	down
	bta-miR-126-3p	0	0	-1.20103	down
	bta-miR-24	2.2e-05	0.000190489	-1.21056	down
	bta-miR-2320-3p	2e-06	1.91339e-05	-1.21299	down
	bta-miR-2419-5p	0	0	-1.21393	down
	bta-miR-2415-3p	0	0	-1.22173	down
	bta-miR-200b	0.000269	0.00188388	-1.30308	down
	bta-miR-2419-3p	0	0	-1.3158	down
	bta-miR-129	0.001222	0.00720425	-1.44703	down
	bta-miR-129-5p	0.001222	0.00720425	-1.44703	down
	bta-miR-125a	0	0	-1.49548	down
	bta-miR-224	0	0	-1.52394	down
	bta-miR-2404	2e-06	1.91339e-05	-1.55892	down
	bta-miR-30b-3p	0.000158	0.00116757	-1.57118	down
	bta-miR-128	0	0	-1.57595	down
	bta-miR-2388-5p	0	0	-1.6774	down
	bta-miR-193a-5p	0.000522	0.0033796	-1.71233	down
	bta-miR-122	0	0	-1.90705	down
	bta-miR-382	0	0	-1.91662	down
	bta-miR-2284l	8.2e-05	0.000647241	-1.92645	down
	bta-miR-2284a	0	0	-3.95113	down
	bta-miR-200a	0	0	-23.8124	down
	unconservative_1_583	0	0	2.18514	up
	conservative_13_4963	0.000436	0.0028972	2.06876	up
	conservative_28_20187	2.7e-05	0.000230522	1.51644	up
	conservative_20_13949	0.000309	0.00213609	1.47576	up
	conservative_19_10913	0.000136	0.0010155	1.19997	up
	unconservative_12_4106	0.000577	0.00370213	1.14292	up
	conservative_2_12879	5e-06	4.61853e-05	1.12177	up
	conservative_X_30752	0	0	1.09995	up
	conservative_18_9908	1.7e-05	0.000149614	1.05542	up
	unconservative_18_10451	0.000619	0.00392461	1.01894	up
	conservative_22_16076	6.1e-05	0.000489599	-1.04785	down
	conservative_1_120	0	0	-1.05777	down
	conservative_21_15256	0	0	-1.07215	down
	conservative_X_30874	0	0	-1.0882	down
	unconservative_6_26099	0	0	-1.0906	down
	conservative_19_10681	2.9e-05	0.000246615	-1.11041	down
	unconservative_19_12123	3.2e-05	0.000267353	-1.13464	down
	unconservative_19_12124	3.2e-05	0.000267353	-1.13464	down
	conservative_25_19000	0.000568	0.00365533	-1.13898	down
	unconservative_11_3658	0	0	-1.14931	down
	conservative_9_30143	1e-06	9.83028e-06	-1.15972	down
	conservative_12_3941	0	0	-1.2318	down
	conservative_5_24962	0	0	-1.36585	down
	conservative_4_23553	0	0	-1.37978	down
	unconservative_19_11475	0	0	-1.39614	down
	conservative_29_21013	0	0	-1.47886	down
	conservative_14_5901	0	0	-1.4992	down
	conservative_GJ059766.1_31932	9e-06	8.17246e-05	-1.62318	down
	conservative_1_1109	0.000432	0.00290212	-1.65344	down
	conservative_13_5570	0	0	-1.72067	down
	conservative_7_26976	0	0	-1.86217	down
	conservative_19_10752	0	0	-1.90152	down
	conservative_16_7888	0	0	-2.0996	down
	conservative_2_13098	0	0	-2.113	down
	conservative_1_1083	0	0	-2.19411	down
	conservative_11_2759	0	0	-2.22912	down
	conservative_26_19297	0	0	-2.60029	down
	conservative_19_11018	0	0	-3.41087	down
	conservative_26_19299	0	0	-3.72384	down
	conservative_26_19301	0	0	-3.72384	down
	conservative_26_19293	0	0	-4.09821	down
BS0 vs BS7	bta-miR-320a	0	0	1.33252	up
	bta-miR-677	0	0	1.09223	up
	bta-miR-19a	0	0	1.05626	up
	bta-miR-2285c	0.001365	0.00915528	-1.0265	down
	bta-miR-151-5p	0	0	-1.05501	down
	bta-miR-143	0	0	-1.11371	down
	bta-miR-144	0	0	-1.21852	down
	bta-miR-24	6e-06	6.54076e-05	-1.39854	down
	bta-miR-2284r	0.001099	0.00760819	-1.79641	down
	bta-miR-21-3p	0.000711	0.00542831	-1.86059	down
	bta-miR-2284l	1.6e-05	0.000166818	-2.45823	down
	bta-miR-200a	2.6e-05	0.000265299	-3.31431	down
	bta-miR-2284a	0	0	-3.48291	down
	conservative_2_12817	0.000676	0.00519796	2.88527	up
	conservative_X_30752	0	0	2.36306	up
	conservative_13_5158	0.000463	0.003692	1.95235	up
	conservative_3_21494	0	0	1.75163	up
	conservative_2_12879	0	0	1.65046	up
	unconservative_1_583	8.3e-05	0.00078722	1.58686	up
	conservative_18_9908	0	0	1.5204	up
	conservative_16_8161	0	0	1.39978	up
	conservative_23_16628	0.000628	0.00488117	1.37742	up
	conservative_22_16019	4e-06	4.52073e-05	1.37739	up
	conservative_29_21366	0	0	1.10847	up
	conservative_3_21938	0	0	-1.02958	down
	conservative_2_13447	0.000245	0.00217969	-1.04993	down
	conservative_7_27896	0.000865	0.00635613	-1.05337	down
	unconservative_25_18059	0.000865	0.00635613	-1.05337	down
	unconservative_25_18060	0.000865	0.00635613	-1.05337	down
	conservative_6_26405	0.000156	0.00142923	-1.06896	down
	conservative_X_31314	0	0	-1.07042	down
	unconservative_5_25477	0.000891	0.006459	-1.10046	down
	conservative_11_3473	0	0	-1.12492	down
	conservative_10_1907	0	0	-1.13499	down
	conservative_1_1070	1e-06	1.1765e-05	-1.1645	down
	conservative_19_10814	0	0	-1.17926	down
	conservative_18_10497	3.3e-05	0.000331231	-1.18086	down
	conservative_18_10498	3.3e-05	0.000331231	-1.18086	down
	conservative_19_10681	2.1e-05	0.00021633	-1.19344	down
	conservative_3_22333	0	0	-1.2903	down
	conservative_15_6824	0.000171	0.00155343	-1.32653	down
	conservative_22_16076	6e-06	6.54076e-05	-1.33022	down
	conservative_5_25835	1e-06	1.1765e-05	-1.34959	down
	conservative_29_21051	4e-06	4.52073e-05	-1.50713	down
	conservative_2_13445	3e-06	3.4448e-05	-1.55687	down
	conservative_16_7888	0	0	-1.77629	down
	conservative_2_13098	0	0	-1.79655	down
	conservative_1_1083	0	0	-2.25918	down
