# Supplementary material for: Expression Profiling of microRNA From Peripheral Blood of Dairy Cows in Response to Staphylococcus aureus-Infected Mastitis
Source: Front Vet Sci. 2021 Aug 4;8:691196. doi: 10.3389/fvets.2021.691196 (PMC8371400; doi:10.3389/fvets.2021.691196)
Supplement: Supplementary Table 5 — The list of known DIE-miRNAs indentified by RNAseq. [file Table_5.xlsx]

## Sheet: Table S5
Table S5 The list of 108 known DIE-miRNAs indentified by RNAseq
bta-let-7a-5p
bta-let-7c
bta-let-7d
bta-miR-106b
bta-miR-122
bta-miR-1246
bta-miR-1248
bta-miR-125a
bta-miR-125b
bta-miR-126-3p
bta-miR-128
bta-miR-129
bta-miR-1291
bta-miR-129-3p
bta-miR-129-5p
bta-miR-1301
bta-miR-1307
bta-miR-138
bta-miR-1388-3p
bta-miR-142-3p
bta-miR-143
bta-miR-144
bta-miR-145
bta-miR-1468
bta-miR-146a
bta-miR-151-5p
bta-miR-16b
bta-miR-182
bta-miR-185
bta-miR-18b
bta-miR-193a-5p
bta-miR-193b
bta-miR-19a
bta-miR-19b
bta-miR-200a
bta-miR-200b
bta-miR-205
bta-miR-212
bta-miR-21-3p
bta-miR-223
bta-miR-224
bta-miR-2284a
bta-miR-2284l
bta-miR-2284r
bta-miR-2285ad
bta-miR-2285c
bta-miR-2285o
bta-miR-2285x
bta-miR-2299-3p
bta-miR-2308
bta-miR-2320-3p
bta-miR-2376
bta-miR-2388-5p
bta-miR-2397-3p
bta-miR-2397-5p
bta-miR-23a
bta-miR-23b-3p
bta-miR-24
bta-miR-2404
bta-miR-2408
bta-miR-2411-3p
bta-miR-2415-3p
bta-miR-2419-3p
bta-miR-2419-5p
bta-miR-2443
bta-miR-2446
bta-miR-2478
bta-miR-2903
bta-miR-299
bta-miR-29c
bta-miR-29d-5p
bta-miR-301b
bta-miR-30b-3p
bta-miR-30b-5p
bta-miR-32
bta-miR-320a
bta-miR-324
bta-miR-326
bta-miR-328
bta-miR-331-3p
bta-miR-335
bta-miR-340
bta-miR-342
bta-miR-345-5p
bta-miR-34a
bta-miR-3613a
bta-miR-375
bta-miR-380-3p
bta-miR-382
bta-miR-411a
bta-miR-411b
bta-miR-451
bta-miR-495
bta-miR-499
bta-miR-500
bta-miR-502a
bta-miR-543
bta-miR-545-3p
bta-miR-6123
bta-miR-652
bta-miR-6520
bta-miR-671
bta-miR-677
bta-miR-708
bta-miR-744
bta-miR-7857
bta-miR-7860
bta-miR-885
