# Supplementary material for: Expression Profiling of microRNA From Peripheral Blood of Dairy Cows in Response to Staphylococcus aureus-Infected Mastitis
Source: Front Vet Sci. 2021 Aug 4;8:691196. doi: 10.3389/fvets.2021.691196 (PMC8371400; doi:10.3389/fvets.2021.691196)
Supplement: Supplementary Table 6 — The sequences of novel DIE-miRNAs indentified by RNAseq. [file Table_6.xlsx]

## Sheet: Table S6
Table S6 The sequences of novel DIE-miRNAs indentified by RNAseq
Name	Mature sequence	Pre-miRNA sequence
conservative_1_1070	aaaaccugaaugaacuuuuu	auguggcauuccguuaaguauuagacugaccaaaauggucauucagguuuucccaugagaucuuuuggcaaaaccugaaugaacuuuuucuccaauccaauacuuaauaaa
conservative_1_1083	uaaaaguuuguucggguuuuu	uugaaacuaugggguugaccuaaaaguuuguucggguuuuucauaauauguaauggaaaaagccaaacaaacuuuucggccaacccacuacuuuauucccaucaaccuuca
conservative_1_1109	uggaggugaugaacuggc	acguucacucaccggagggcuggaggugaugaacuggcuaccggggcugauggcuggcgguccucacuuacagcucgggguuugucucuucucccgugaugcggggug
conservative_1_120	aagaguuuguuuggguuucc	agcacguauuggguuagccaaagaguuuguuuggguuuccuauaagauagcaggaaaagccugaauaaaauuuuuggccaaaccaaaauuuuauauaaauuuuacaagu
conservative_1_1347	gauggaggagguggaggcuu	aucaugccugggcuggucugauggaggagguggaggcuuguaucaaugcuaaguccucagccagccaaccccugcaugugagcaagcccaggcaagagcaagguaaau
conservative_1_1348	gauggaggagguggaggcuu	gcacauguccaagugggcauguucacuggugucuuugucacuaccauuaaaucaugccugggcuggucugauggaggagguggaggcuuguaucaaugcuaaguccuc
conservative_1_201	ucccugcccuccaggagccca	cccugauuauugggcuauuaggcaugggguuaugugccagucacgaggugaacacugguaaauaggcugaucccugcccuccaggagcccaggccccagagcaggacugc
conservative_1_456	uauaaaguaggaagcacu	uuaaaugccucaacaacucuauaaaguaggaagcacuaauauuuccauuuuguaaaugaggaaguugaggcuugaaaagguuaaguaacuugcuugagagaaacccug
conservative_1_610	gcucuuucccuguugcacg	ccuuuguucccuaucuaguggcucuuucccuguugcacggcagugugucugaugcaacuuggcaucccucacuggacugaaacccucaaggcagggaggaggcuucgc
conservative_10_1518	accgggugcuguagggcu	ggacuuccggcagagguggguaccgggugcuguagggcucagggaacagggggagccugggcagccuuggcaggacgcagaaacugcgaguggccuuggauucugugg
conservative_10_1900	cuuccggccgucucccgcugu	cgccgagugcgugagccagcuuccggccgucucccgcugugccagcgggagggucggaccauggacgggcuccgggcuagcgccgggcugcugagacgcgggcgguuga
conservative_10_1907	auguucuguaucuugauugu	agcauaucagugguuaagggccauggucgggaggggauaggcugcaaggggcaugaagauuuuuggcggugauguucuguaucuugauugugguaguggcuacaugacugc
conservative_10_2021	accgccuuuguguugcccauucacu	uuccuuacgcgguguucuuaccgccuuuguguugcccauucacuuuuggaaacuaguggauguggugucaaaaaaggcgaacacaaaacacuuucgcagcuuuuuuuccugccc
conservative_10_2160	aaacccugaugaacuuuuuggc	agcccuuugcaugcuuucuauugaguugaccagaaaguucguuccgguuuuucuguaagauguuauggaaaaacccugaugaacuuuuuggccaacccucccaacagcccu
conservative_10_2176	ccaggcucaguccccucca	guccccaggcucugguaagggcuuucuggggguguggaggguugggcuuguggcaugggcucucccucccaggcucaguccccuccagccaccaccagccaagugccg
conservative_10_2200	gugggacgcgugcguuuu	ccaguggcgcaauggauaacgcgucugacuacggaucagaagauuccagguucgacuccuggcuggcucggugggacgcgugcguuuuuguugcaucccaugcaauac
conservative_10_2574	aggugagggcccaggcgucugu	ccucgccugggaagccagguggaaacacaggcgccuggccucuucccuggaggaucugauuagaaguccaggugagggcccaggcgucuguagucuguccuggacccacag
conservative_10_2578	aggugagggcccaggcgucugu	ccucgccugggaagccagguggaaacacaggcgccuggccucuucccuggaggaucugauuagaaguccaggugagggcccaggcgucuguaguccguccugggcccacag
conservative_10_2599	uuugaugacuguuccuccuauugcc	cuuuguccuuuuaauuuuuuuugaugacuguuccuccuauugccuucagaucuggcacuaggauuuuaggucaucauaaauuaaaauuugauuuucuucacucagaggauauua
conservative_11_2759	ucacagugacccggucucc	gacucagcacgaagcccgugggccucgggcuuugcugacggaacggccaccgcagggcugcuguguaaugucacagugacccggucucccucccggcuugcucaaggg
conservative_11_2764	aacgaagacuucagggcagcu	uauuagaacacaucacgaacaacgaagacuucagggcagcuggaaagucaggaucugcucuugagccuucaguggaaaaugucaagaaugguaucagaacuggcuuuu
conservative_11_2998	ucacucaguccugucugacucu	cagccuaugggaccgcaaagugucggacacaacugagcgccuaacacuuuucacugcaaaagauguuacgugcuaagucacucaguccugucugacucuuugcgaucccauag
conservative_11_3124	acugugcuaaggguugugugugu	acaucugacucaugccaggcacugugcuaaggguuguguguguuaagucaaaucacacaugaaucuuggcacuuagucugauugagaagaauuggaaaggcauaguuugg
conservative_11_3237	aucccacuucugacacca	gagcucccugggcucugugaguucacacugguuugcucacuacauuggaguuaucagggguccuuucuggaucccacuucugacaccaaguaauguugaccuaaaacag
conservative_11_3473	agcagcauuguccagggca	cccaccuuguuaucuuuucagcagcauuguccagggcagccagggcuuggaaguguugaggaaaauagugcugggucaugugcuguuacccaacagugcuaugguugu
conservative_11_3520	uaccuguccuccaggagcua	ggcaaccaggguggaaagcaccagucuucuuccugugaugcaagcuuagauggucggauaggacacuauaccuguccuccaggagcuagguguccaggggucaggcaga
conservative_12_3941	aucuguauaaugggaaggugga	cagagcuggaagggacuuuaaggaucauucaguccaccuucccauuuuacagauggguaagcaaaggcccaucuguauaaugggaagguggacugagucauccuucaagu
conservative_13_4963	ccccuguccuccaggagcgu	acuuggguaacuccugggggauggguguguggugucggccagguggccccucuggauguacacacuuuucccccuguccuccaggagcguaggcagcugagccagaau
conservative_13_5158	ucgcauguggaaaugucugcuucuc	guucaaaaauauguguuggcucgcauguggaaaugucugcuucucauuccuuuggaagcaggaauacguccauaacaugcuacauuaaaaaaggaguucucagggcugccaa
conservative_13_5538	uucucagguuggacaguccuga	uugcugcugcuggggaggggacggcaccuugcgggcugacaaaccugagauugucccuggaugcucaccauucucagguuggacaguccugaaggcaccgcccaggcggcug
conservative_13_5570	ugagguaguagguugugg	ugcuuggcugauaacacaguaucgauucaucuccuuccccugcuugcugagccugaggccuccccagaugagguaguagguuguggucauauggggaaguucucauuc
conservative_14_5901	ugccgcgcuguuucccuggugu	gaggaaagaaggggaggcaguccuggagaggggcgcuggggacacggcugucggcaggucguucugagccugccgcgcuguuucccuggugucugucccuccuccgucu
conservative_14_5908	uagaaaguucguuuggguuuu	gaaguuaauauuggguuggcuagaaaguucguuuggguuuuuauguaccauguuaugaacuucuuggccaaccugauauuugucucaugggcuuguaaccccaaaguuaua
conservative_14_6255	cuuccaguuaauagcucuguu	auacggaaaauuggggcuuggagaaauuacagagcuauuaauuggcagaaucuuguuuuaaauccugucucuuccaguuaauagcucuguuaacuucuccaaggauuuga
conservative_14_6599	ugaaaaguugguuuggguuuuu	cuuguuacugucagguuggcugaaaaguugguuuggguuuuuccguaaggugguauggaaaaccaaacaaacuuuccggccagucgauauuaaggacugaccuuaguuaccu
conservative_15_6626	ucagccuuagcaucaguucu	guggccaaaguacaggaguuucagccuuagcaucaguucuuccaaugaaaacgcaggacugaucuccuuugggauggacugguuggaucucuuugcaguccaaggucaaaag
conservative_15_6824	aaaaccugaaugaacuuuu	gaaguaauacuggguuaaccaaaagguucauuugggguuucccguaagauguuacaaaaaaccugaaugaacuuuucggccaacccaguaccuuuuugugguuuuacuuu
conservative_15_7229	ugaaaaguuaguuuggguuuuu	gaggcuuguaguggguuggcugaaaaguuaguuuggguuuuuccauaauggaaaauccugaaugaacuuuuuggccaaccccauguaacuuucucccaauuaacacgacuca
conservative_16_7786	uggccaaaaucuuuguuucagu	caacacuggagauacuggguuggccaaaaucuuuguuucaguuuuuccauaacaguaugccaaacacucgaacaaacuuuuuggccaacccaauauuugccuuucuaa
conservative_16_7888	uaaaaguucguuuggguuuuu	gcagaguauuggguuggccauaaaaguucguuuggguuuuucuguaagaugguuuggaaaaauccaaaugaacuuucugaccaacccaaugauuuguuaaagcuuagaa
conservative_16_8161	ucccuguggucuagugguuaagacu	aaaguaagagagggaacuucccuguggucuagugguuaagacuuugccuuccaaugcagguggugaagguuugauaccugguugggcagugaagaucccacgugccucuuggc
conservative_16_8226	aaacucagaugaacuuuuuggc	aguguuucaguuauacacacauauugggcuggcaaaaaaaaauuuguuuuuuuuccagaagaugguacaaaaacucagaugaacuuuuuggccaguccagcauaucuauauc
conservative_16_8231	aaaaagcucguucggguuuuu	aagauguauuagguuggccaaaaagcucguucggguuuuucuauagacgcuuaugggaaaaccugaaagaacuucuuggccaauccaauaguaucaacuuacaccccccc
conservative_17_8981	auccugcucacagcgccaua	uucccaacuacauugcagauccugcucacagcgccauacucuuugcacuguuugcugaacccaggguaggcaaggcgugagcuaagaagcuggaaggagacucgagga
conservative_18_10284	ugaggugguaguuugugcg	gaaaaauggagccuugggaauguugcacaagauaagcccagccauuaaauccaggacuuccugugugcaugaggugguaguuugugcgggaggcucuccagcaaugug
conservative_18_10497	gcccugcccuccaggagcucc	ggagucaguccugccaccugcccugcccuccaggagcuccuacccaguguggggaccagucuaggcucgggcauggccccagggcccuugcugucucucuucuuuguccu
conservative_18_10498	gcccugcccuccaggagcucc	aaaccgaugacaugccagcuccauggugggugacgccgggcacccagaggggagucaguccugccaccugcccugcccuccaggagcuccuacccaguguggggaccagu
conservative_18_9441	caagacggacagaggugugugca	ugaaccugggcagcaggcccuccucacaccucugacgucucucccuguagacgagcuggagccacugcugcaagacggacagaggugugugcaggcucgcugcagccuca
conservative_18_9544	caaaaguuaguucggguuuuu	uccuuacauugaguuggcccaaaaguuaguucggguuuuuccauaacacguuacaaaaacaccagaugaaccuuggggccaacccaauauguucuggaugaguguucuuu
conservative_18_9908	ucccuguggucuagugguuaagacu	auuaggcgugcauagggacuucccuguggucuagugguuaagacuccacacuuccacugcagggggugcggguuugagcccuguccagggaacuaagauccugcaugcuuuga
conservative_18_9972	agaaggaaggacaccuggca	gcccuucggauuuagagacgagaaggaaggacaccuggcaccguguagacuacaucauggaagccccgguccucccuuccugucucuccauguccuuaucuacauuucca
conservative_19_10681	gaaccagauugucagcucu	cuguucaugugucaguguuguuagagcugacaguuugguuccuuguauccuguuagccacuuuguuuuaggaaccagauugucagcucuaacaacacugaugacugau
conservative_19_10752	ggcugguccgaagguggua	ccucacggugccuagagcagggcugguccgaaggugguaucggaaagacacagaauuuggaguccguggacccagaucuaucgcuuaacggugcugugacuuaaugau
conservative_19_10772	gagcacuguucgugaccugcuggu	gaguaaaagaaagucuuugggagcacuguucgugaccugcuggucugccuguggcuggcggguuccauuccggugccauagcagcuccagcaccacgugacugacugccugg
conservative_19_10814	gaaccguuaccauuacua	guuuucugggugcagcaagagaaccguuaccauuacuaaacucaguaaugguaacgguuuccucgccaccccaagugcccuggcggucggcaggcugugauaggcaga
conservative_19_10913	uuccccugcaucugcaugccagg	auggauuccugacuuuggaucugggugcugguagcagugggaggagagcagaguuaaugggucuugagccuuccccugcaucugcaugccaggugcugggcauugagg
conservative_19_11018	ugcgaccucagaccagac	uugcuagcugucaugaaggcugcgaccucagaccagacacacuuuagggcugcuuggcugggguaggggaaucaugcacagcauguaauagcagguggcagguucuga
conservative_19_11244	acugguaaagggggcuuugucu	gggaacagcauugcuggaggacugguaaagggggcuuugucuguugcugccucugcauacaaggccuuguuugcuggaccaccagucaccgcacaggucaguguauguu
conservative_19_11527	ucugugccgacucucgggaac	auaaagcaaaagucauugaagaugaaucacuagaccucccgacagcaggcacuugggaaaaugcguaaucucugugccgacucucgggaacuccacugcuucucagcgg
conservative_19_12062	ccugacggugcuuucaauucu	aguaccuaaaugcagaaauugguuuuguucaggauugagccaccugaagaaguuuauuuuuugugcuuuccugacggugcuuucaauucugacaauuacagaacaacugcaa
conservative_19_12196	uccuguucugagcugccca	gcuccccugcugcccaggaagcagcagcaccuggguccaaccaggaagcaccaggaccaagugcugcuuccuguucugagcugcccaggcccuccccucaaggaaccc
conservative_19_12208	aacuguuaggaggcuuggcugcu	cuuccugccgguuucuaugcuucucucacccagccaagccucuccuaacaggaauggaaacugaaacccaacuguuaggaggcuuggcugcuguggggguugucucuaccu
conservative_2_12817	gcguuggugguauaguggugagc	gguauguauuccuguguuuuacaggaccauccauuaucuuucucaucacuuaaacucagcaugugcuggugcguuggugguauaguggugagcguagaagccuuccaacaugugc
conservative_2_12879	ucccuguggucuaguaguuaggacu	ccacgcuggccucacucaugccaguguucuguccuaccucugggccuuaaaacauaccauaccugggaauucccuguggucuaguaguuaggacucugagcucucacugccaa
conservative_2_13098	uaaaaauucguucggguuuuu	ucauaucggguuggccuaaaaauucguucggguuuuuccauaacguguuaagaaaaccaaacuuuuuuugccaaaccaauacauacguacuuuucuguauguguuauu
conservative_2_13243	uggagagaaaggaagguccug	gagaucaaaaagcuugagguggagagaaaggaagguccuggugcaaacaucccagcugccaagauuagggaccuccaaauucaucucuucccucccagucucuuuguucau
conservative_2_13305	gcaugggugguucagugguagaag	aagcaucacuucauuggugcaugggugguucagugguagaagucuugccugccacucaggagguccgauuucuuuuccuggcccaugcagccgcaguguccccuuuuggggg
conservative_2_13306	gcaugggugguucagugguagaag	aggcccucagggauccaacccccccuugagagaugccacugacauuuggaaagcaucacuucauuggugcaugggugguucagugguagaagucuugccugccacucaggag
conservative_2_13445	ugaaaaguuuguuuggguuuu	aagcaaauuuuggguuggcugaaaaguuuguuuggguuuucccaucagaggaaaaucuuaacaaauuuuuuggccacuccacuauccugauugggagucuuggcuuuuacc
conservative_2_13447	gaaaguuuguucggauuuuuca	uauuuguauugaguuggccagaaaguuuguucggauuuuucauaccaccuuuuggaaaaaacugcaacuaacuuuuucaccaacucaauauuaugacaaugugauuaugu
conservative_2_13801	ucccuguccuccgggagcuga	ggacacccaggccccccaucccuguccuccgggagcugacccaccagcaggaaugaggacauaggaucggggcuuagggagcugguccugcuaccuuugugaccauggg
conservative_20_13949	uaaaguugaaaaguuaagcagu	gccucuagcacagaggucaaaagaacugcuuaacuucucaacuuuaugaauuacagacauaaguacaauuuaaaguugaaaaguuaagcaguucuuaugaucucuuugaug
conservative_21_14451	aacugaaugaacauuuuggcc	auaacgugcuuauuauugauauccgguuggccaaaaaguuuguuugguuuuucucauaugaugguaugaaaacugaaugaacauuuuggccaacccaauauuaauaaaau
conservative_21_14480	aggccugcgggugggagcucu	cuacaucccacaugucagcaaggccugcgggugggagcucuggaacccaggacccgccuucaggccuccuuccacagcaaccuggagacacaccugcccuggccucuccu
conservative_21_14574	cgccugccugagccucgcu	uggccacgacccccgcugcccgccugccugagccucgcugggaagugcuuccaggcugucguaguggacggaccgacugccccgcgaacgcuggucacgggaucauggg
conservative_21_14623	uuccacucggcaggcuguca	ccgccuccugccucccaggacgccccgcccaccgcauccugccugggucggagccgcggggagcucgagguuccacucggcaggcugucacacguaagucacaauucg
conservative_21_14891	cccguuucucucgcgcgccggcu	gccuuuagggcggagccggcucccgcucucccucagucggccgcggguagcggacgaucggcccgcgucgcccguuucucucgcgcgccggcucgcuagcucgcucucucu
conservative_21_15215	ucuguggcuccucugguccucu	gguagacccccucagggcuucuguggcuccucugguccucugaggaaggcugguacaggagggccuuuuggagccacggacagcucugcucgggccccagcgaggaugcgg
conservative_21_15256	ucacugggcauccucugcuu	cugccuucguccuggggcugccggaugaaguacaggaugcccaaugaauuaaauccaucuaaauacauuucacugggcauccucugcuuuauugggcugcccaaucuca
conservative_21_15268	gagcucaucagacugauguua	gcgccucuggcuccaggaugugugcccaccccuugcacagauggaaacgcugagucuaggggagaaaggagcucaucagacugauguuagugguggcaaaagcuugugug
conservative_22_15702	ugagaguucccuguucuggaugu	accgcccugggcugugucccugagaguucccuguucuggauguucucuacaagugcagucauccaaaacgggaccuuucuggcuggcagcuccuuuccucagcgcguuuuc
conservative_22_15856	aagcccagaugaacuuuuuggu	agcacgagaagaauacaaauagguauuggguuggccaaaaaguuuauuuggguuuuucaauaucauacggaaagcccagaugaacuuuuuggucaauccaguauuaaaacc
conservative_22_16019	gaacgaaauccaagcgcagcugg	gcucaggcaggagagcagggaacgaaauccaagcgcagcuggaaugcucuggagacaacagcugcuuuugggauuccguugcccgcuguccagccauggcggggcggggagg
conservative_22_16029	aggagagcuccagccccacggu	uugcugggcccugccggagaggagagcuccagccccacggugaugaaucugcccuggggaaggagcccugccccugguggauuugcccugagucaucccucucuccugagg
conservative_22_16072	uuccuaccucggacauuc	aaaaggaaagugcaaacaggaacagggaaucuugagaaagucugaggggaggaggcucagaugcaagcucuuccuaccucggacauucagccaggaggaaccacuccc
conservative_22_16076	gcccuguccuccgggagcucc	guuugcugagcaccugcccugugcuggggccacacuaggcgauggggacacgggggugaacaggacagggcccuguccuccgggagcuccagggcugggcagaaggauag
conservative_23_16214	ucagaaggaaaggugaaugagu	uuugcucaguggccaccugaucagaaggaaaggugaaugagugcaugcgugccuaaccauccagcucagucuccuggccuucucuccuuaggucugucucauugguuccca
conservative_23_16628	acacgccguucugacaguuuacccu	cccagccggcgacgcccgggacacgccguucugacaguuuacccuuacuauuuugucuuuccuggcuaaacagaagcaugucggagacggccccgguugcuccugcugcucc
conservative_23_16728	ucccuguccuccaagagcuug	uuagaagcaagggaguggggucccuguccuccaagagcuugcagucucuuggcuuccaggacgggguaggcugcugggaaggagagaagccacccccaauuugaaccac
conservative_23_16788	cuggaggcccuggucagacaccu	cuggugcucugucucccccaggccccaaggccuccucugcguuccucccggaaacuccgagcuggcacccuggaggcccuggucagacaccugcuggacgcccguacaucag
conservative_25_17932	ucuccugcucucccacucugag	gaagguguuucaggcugucuucuccugcucucccacucugagaccuuugcuugaccgaaauccagaccgggaaugcuggaggagugugucugagagcugcccccaggccu
conservative_25_17983	acugacugagcuccccgccaca	accggcaccugcggaccaaagguaggguggggagcuggcaggcagggugcagggggugcccacaaccagcacugacugagcuccccgccacagggggcugccuguuggagg
conservative_25_18149	uccucuccucucucuccccaga	caggugguaaagaagugucugugcuuagcuagguggcuggggagcgggggagguguggaaucgcacuacuuccucuccucucucuccccagaauaugaucacaggcacugc
conservative_25_18259	cggcuuuggugacucuagauaaccu	ugugcauuuaucagaucaaaaccaaccuggucagccuccuccuggccuuggcuggggggcgggcgcuggcggcuuuggugacucuagauaaccuuggggcgaucgcacgcccc
conservative_25_18573	guggccggggcccccauguccu	cgccaggucucugaugagggcgucuccucuggccugggggcagcagccagcaccccgugagaucagauggguggccggggcccccauguccuaggagaccuccuccuguc
conservative_25_19000	ugccagacggucucugcccugc	ucggguagagugggugguccugcuuccugggcagggaguucgggcggcacccgcaugccaggggccuggugccagacggucucugcccugcagacgggagcccugcucagc
conservative_26_19293	ucgagccugacagaucacaca	cccggacugcugugagcagggcaguggccccucugugaccugccaggcacugccuugaaauccccuaaggucgagccugacagaucacacacgggacuugaccuggagc
conservative_26_19297	ccgagccugacagaucacaca	ccaggucugcugugagcagggcaguggccccugugugaccugccaggcaccgccuugucauccccuaaggccgagccugacagaucacacacgggacuugaccuggagc
conservative_26_19299	ucgagccugacagaucacaca	ccaggucugcugugaguagggcauuggccccugugugaccugccaggcacccccuugucauccccuaaggucgagccugacagaucacacaugggacuugaccuggagc
conservative_26_19301	ucgagccugacagaucacaca	ccagaacugcugugagcagggcgguggccccugugugaccugccaggcacccccuugucauccccuaaggucgagccugacagaucacacaugggacuugaccuggggc
conservative_26_19461	ucccuguccuccaggacccu	aaagcccagcugcauggcucccuguccuccaggacccuucagacggcaccuggagugacgucagagcagggucuggggguguccucacccagaggaucgcccugcacc
conservative_28_20014	agaggaacaauucugagg	agacugaggaauaaagcaucagaggaacaauucugaggcuuugacagaauucagagcaguuaaauaguucuucgauguuuuacccagcuuuuaaccacaggcucuuuu
conservative_28_20187	aaaaucugaacaaacuuucugga	uuuaccaacugauugggaaguauuggguuggccaaaaaguucguuaugauuuuuccaugagauguuacagaaaaaucugaacaaacuuucuggacaacccaauaugucau
conservative_29_21013	ucagcguugagucucccucc	ucacaggagaccugauaaaggucugaagaccagcagggagacucaacgcuuaucagaggaugggcuggccucagcguugagucucccuccugguccucagacaucugc
conservative_29_21051	ugaaaaguuuguuuggguuuu	uuuagaguauugugcugggugaaaaguuuguuuggguuuucuauaacaucuuguggaaaaaccucgaaugaacuuuucggccaacccaauacauucgaauguauucuuuag
conservative_29_21366	ugggaauaccgggugcugcaggcuu	aucuugucugaccuuggaaaccaaacagggcugagccugguuaguacuuggaugggagaucccugggaauaccgggugcugcaggcuuuuggggcuucccugguggcu
conservative_3_21494	cuggaggacuaagaaggcugagucu	guuuaaauuaguaaacuuaacuggaggacuaagaaggcugagucugaugaagcaagacucugcugauacaauccuccuagaaaaaaaggguuggagagagcagcccuc
conservative_3_21938	aaaaccugaaugaacuuuuuga	gcauauguauuggaguugacaaaaaaguuuguuaggguuuuucauaagcuguuauguaaaaaccugaaugaacuuuuugaccaacccaaauaauuuuauuugaucaaacu
conservative_3_21957	ccggccccgcgagcuccccgcga	cugggcggagacaggcggcggccgcgcggggagccgaggcggccagcgcagcggguucagagcaccggccccggccccgcgagcuccccgcgagcugccgccacagaccc
conservative_3_22109	ucacucugacucuucccccaga	acaaagcugagcauuaaggagccauucucaggucucggggccaaagaggcagcaggcgccauaagugagcucacucugacucuucccccagaugacgggauugaugugc
conservative_3_22208	uaaaguucguucggguuuuc	uaguaacaugggguuggccauaaaguucguucggguuuucuugcaugacauuauagaaaaacuugaacaaacuuuuuggccagcccaacacuuuuuuuuuggacacaca
conservative_3_22229	uuucucuuguguguccuccagc	gagcaaaccuugacuuccuggggagagguccgugugaggacgcugacuugagagugggugacggacaccguuucucuuguguguccuccagcccugacgguaguuacgu
conservative_3_22333	agcagcacuguacagggcg	gagaaggggaccaacgugagcagcacuguacagggcgggacugacagucuggcucaaugagcagccgcuucucugugggaucaccucaggaacugagggaaaaugcug
conservative_3_22413	acuggggguugagaaugucgcu	ggucuggggccagggcugacuggggguugagaaugucgcucucucaaaggcugcccuccgggcgugagagcagcaggagcaacauucucaacccccaggcuccaaagaga
conservative_3_22702	caaaaaguuuguuuggguuuuuu	accuguauaacugauucuaauaguauuagguuggccaaaaaguuuguuuggguuuuuuuauaauguuaugaaaaaaccuggaugaacuucugggccaacccaaguuuucua
conservative_4_23553	uccuguccugagcgucgcg	aaggcacgcgccguaguggguggagggggcaaaggaagaaaggaggagggccgagggacggaaacgcgcuuccuguccugagcgucgcggaagcugccaagggguuuc
conservative_4_23878	ugcgggaucuuuaguugug	acuguauuuauuuggcugcacugggucuuaaucgcaguacaugggaucuuugauuccccguugcagcgugcgggaucuuuaguugugccacgugggaucuaguucccuga
conservative_4_23988	ucaccaggaucuggacagugagc	gggggagaagcagcgguuaaggccugccugugcccagacccuggccugagaggugggcagcacauagacucaccaggaucuggacagugagcaagcccuccccagcaucccg
conservative_4_24191	accgggugcugcaggcuug	cgcgucacuuccuccccagcaccgggugcugcaggcuugccgguccuccucgcagcgucccaaugcgugugguguauacauaagugaaagucgcucagucgugucuga
conservative_5_24880	uugggguccgagugcgcgugcc	cgaguuuagggauuuuggucuugggguccgagugcgcgugcccgugcgcggucgggacacgccccuccuuuccccacagccaaguucgcagaccaggccugcgccauccu
conservative_5_24962	auguccgcggguucccugucc	gcacacacugcgggcccuccauguccgcggguucccugucccagguugguugaguucacgggugcggaacccgcggauacggagggccgacuggacuccaucguuucgua
conservative_5_25479	gccaaaaaguucguuugggc	guauguauuggguuugccaaaaaguucguuugggcuuuuccauaagaugucacaagugaauccuaaugaacuuucugggcaacccaauacauuauuuauuuauuuaacuc
conservative_5_25835	aaaaaaguuuguuuggguu	cuaauauauuggauugacaaaaaaaguuuguuuggguugggaaaauccaaacaaacauuuugacuaacccaauaccuuggcaauaacuccguaauaguauagagagaucu
conservative_6_26263	aagcccagaugaacuuuuuggu	uuaagucucuuccccuagauacugggauggccaagaaauucauucagauuuuuccacaccaucuuauggaaaagcccagaugaacuuuuuggucagccuugacacuucucu
conservative_6_26309	aaacccgaacaagcuuuuuggcu	uugccuucuccacaacaaggguuggguuggccaaaaaauucauuugaguuuuucauaccaguguauagaaaaacccgaacaagcuuuuuggcuaauauaauacuauauuauu
conservative_6_26349	ucggcaccccggaucgcucu	gcuaauccgagcccccgaaacgagaaagccggaagggcggcccgcggcaggucgggcccgcuacuugggcucggcaccccggaucgcucucugggcuaggcugacccgga
conservative_6_26405	ucucccccuggccuccaccgu	ccucccagcccagggcaggacggcuggcggagggccgucgggggagcccaggguggggccagcccgccggucucccccuggccuccaccgugcggccuuugaagacauac
conservative_6_26850	cacagcugcugagccugagc	gagccugagcucuagagccacagcugcugagccugagcuccggagccugggagccacggcugcugagccucagcucuggagcccaggagccacagcugcugagccugag
conservative_6_26852	cacagcugcugagccugagc	gagcccgagcucuagagccacagcugcugagccugagcuccagagccugggagccauggcugcugagccucagcucuggagcccaggagccacagcugcugagccugag
conservative_6_26854	cacagcugcugagccugagc	gagcccgagcucuagagccacagcugcugagccugagcuccagagccugggagccauggcugcugagccucagcucuggagcccaggagccacagcugcugagccugag
conservative_7_26976	aucugugggauuaugacu	ugaggagccaaugaggccaagcuacuaucugugggauuaugacugaaugccucuaagucagaaucccgcccagacugaaggauucggccgugccacaggagccucaga
conservative_7_27896	aaaaaguuuguucggguuuuu	aaacagcagcuaaggaagugaaauauugaccaaaaaguuuguucggguuuuuuccguaagguauuacagaaaaacccgaaugaaccuuuuuuggccaggccaauaaaaagg
conservative_8_28713	agaaaaaccugaaugaacgcuu	gccagcccuuagcuuggggauguguagaguuggccgaagaguucauucagguuuuuugguaagaucuuacagaaaaaccugaaugaacgcuuuagccagcccaauaguag
conservative_8_28770	aaaaccugaaugaacuuucugu	guaaaauauuggguuggccagaaaguugguuuggauuuuuccauugcaucuuacagaaaaaccugaaugaacuuucuguccaagccaauauaaaugcaagauaacaaggag
conservative_8_29112	aaaucugaacaagcuuuuuggcu	ugguuuuaaauuaccaacauuuugggaaagcaaaaauuuuguuuggguauuuccacaacaucuuauggaaaaaucugaacaagcuuuuuggcuaacccaauagauauuuaaa
conservative_8_29339	caguagauuguauaguua	ucuaucaccuuaggaaagacaguagauuguauaguuaucucccaguggugggugugacccuaaaacuauacaaccuacuaccucaucccacagugaagagaaugucca
conservative_9_30087	aacccccuuacuucuguuuaagc	ucuuaacugauuugucuccaacccccuuacuucuguuuaagcaaguuuuuauccugguuaaacagaacuaagguguuagaagacaaauugguggcucggacgguaaagaauu
conservative_9_30130	aacugaaugaacauuuuggcc	ugucuuuuuaaaauauuggguuggccaaaauuuuguguguguguuuuuccguaagguauuauagaaaaaaacugaaugaacauuuuggccaacccaauauauugguuucu
conservative_9_30143	aaaagguucguucggguuuuu	ccaaaauauuguguugaccaaaagguucguucggguuuuucugugcagccuacagaaaaaaaccaaaugaaaguuuuggccaauacaauacuuagggaagucuguaaucu
conservative_GJ059766.1_31932	cacgcucaugcacacgcc	gacacacacaggcgugugcacacacgcacaugugcaugguauacacgugcugcacguauggacaugugcacgcucaugcacacgccugcguacucgcucuugcacacg
conservative_GJ059782.1_31949	ucagccuuagcaucaguucu	guggccaaaggauugcaguuucagccuuagcaucaguucuuccaaugaauauucagggcugauuuccuuuaggagugacuugcuggaucuccaacacaaauucagguuuuau
conservative_X_30752	ucccuguggccuagugguuaggauu	gaaaugaugccuuugggaguucccuguggccuagugguuaggauucugugcuuucauugucagguucauucccuggucagggaacugagauucuguaaaccauguggcauagc
conservative_X_30874	acuggacuuggagucaga	accauggugugguaaaauaaacuggacuuggagucagaacauuugauuucaaguccugacucucacuugguuuuaugucucugggcaaggucacuucacucuccugag
conservative_X_31314	ucccuguccuccaggaucuug	acucuugaaggcauguucugugacugacacccagcuaaguguagggcuacggagugaguaagcauuggucccuguccuccaggaucuuggugucuagugcaggauagcu
unconservative_1_1354	ucuccaugcuguuggcucugccugg	guagcaggucccaucuuaccugcaccauggccuuugggagcugaaggcauggagacacugcaguccugucuccaugcuguuggcucugccugggccguggugcucagugcugu
unconservative_1_583	uaaaaagcguaagauuucccu	caccuucacuagcuugcuggggaggggaaaucuuacacuuuuuauguauaaagcgcagauuugugguuuauaaaaagcguaagauuucccuucuccaacaaagaauuuca
unconservative_11_3658	aaccgcgaguggcugaaccuugu	gcgagagguagcgggaucgaugcccgcauccuccacucgguuuuugccccaugcguuggaagacuuccccaaccgcgaguggcugaaccuuguggguguuuuguaauacacaa
unconservative_12_4106	uccacaucccucacaguuuggu	aggucaggcuggccuccggguccacaucccucacaguuuggugcuggaaugaaaaccccaggcuguuggaauguugacccagggaccagggcugggggauugggaaucagc
unconservative_15_7480	aaaaccagaacgaacuuugugu	gauuuaaccugcaugaacuguuggguuggccaaaaaguucauucagauuuuucuaaaacagcuuacggaaaaaccagaacgaacuuuguguccaacgcaauacuuggccuu
unconservative_17_9178	aaagcccgaaugaacuuuuuagc	aauuguauggaauucuuuguauuggguuggccaaaaaguucauugggguuuucuguaacaucuuuuggaaaagcccgaaugaacuuuuuagccauccaaauauuuuuaagaa
unconservative_18_10451	uguguccaauaauaggggauugc	uaaaaucagaagcaaccuauguguccaauaauaggggauugcaucauguuagugauccccucuaguugggcacuuagcuuacuucugacuuuccucucaccauuuuuaagua
unconservative_19_10937	uggcacgccucaggcuucuga	aaguugauucccucuuccaaggggccuacuagugccccucuucaggaaaguagcaacuuggaauaaaaucuggcacgccucaggcuucugaggaaaaggggguguuuauu
unconservative_19_11205	uccuccccugguccuccacaga	uuguaagcggcuuccuaagacugcuuggcuggagugguggagggguaggaggaguugcaguucauguuuuuccuccccugguccuccacagacaucaaggagcaugugaa
unconservative_19_11475	ucacggccucucugcccccagg	ggcgcugcggguacggcgccugcccuggggguggggagggcgcgugccugggccuggcaccccucccugcucacggccucucugcccccaggcuggcaccgugggaug
unconservative_19_11543	aggaacccagaugaacuuucu	uguaucuugagggucucagauauuggguuggcuggacaguucacuuggguuuuuccauaacaucuuacggaggaacccagaugaacuuucuccccaacccaguacaagc
unconservative_19_11947	aaaaaagcucguuuggguuuu	gcuccuauuggauugacaaaaaagcucguuuggguuuuuccauaaccgcuuauggaaaaaucccaaagaacuuuuuggccaacccaauaaagaagaauuugaguuucauu
unconservative_19_12123	agggagucccugguaguucagu	uuguaguuuaaaaaacaacagggagucccugguaguucagugguuaagacuccaugcuuuucauugcaggaggcauggguucagucccuggucagggaacuaagaacuggc
unconservative_19_12124	agggagucccugguaguucagu	ugugggugagugcagggaguccuaaccacuggaccaccagggaauucccauuguaguuuaaaaaacaacagggagucccugguaguucagugguuaagacuccaugcuuuu
unconservative_2_13023	cauggucccuguucucugccccag	auggcuuacuacuugaacggagacagaugaacgggaggaacggggaccgagggagagaugggcagacucucauggucccuguucucugccccagaggagaagaagggagc
unconservative_23_16367	ugcguccuaggcccccggcucu	ggggcugacagggggaccugcugcuggaagagcagcggcccgggccggggccauggcgaagcugcugagcugcguccuaggcccccggcucuacaaaaucuaccgggaaag
unconservative_23_17282	ugacggccccucucccugcagc	cgccugggaggccacggccccgaggucgcaggccgaggcggggcucugcagccccgggcggcacggugcugacggccccucucccugcagcaagaguacuggaggcucgug
unconservative_25_18059	auaucaaagagcuguaaguguug	aguucccuuucuccucuguucccugcaucacugaacacuuauagcucuuuuauuuauuuucugggagcauauaucaaagagcuguaaguguugcagaagaucccgcaugc
unconservative_25_18060	auaucaaagagcuguaaguguug	uauuuauuuucugggagcauauaucaaagagcuguaaguguugcagaagaucccgcaugccacaacacucaaagcucuuugguaauugcucucagaaagaugcucaggcc
unconservative_26_19584	uccaggugcccagcaggcagagc	gggagaccuggacuugcccagcacggcccugcccucucgggccuggggagagaggaaacaacugccaucuccaggugcccagcaggcagagcugcacugugugcuuucugac
unconservative_27_19658	aauuuggggguucuacacau	aauguacaauagauggaaggaauuuggggguucuacacaugucuauaaaagacaaagugaccuccaaaguuacacucgagcucuguuucggugagucugugaguuguga
unconservative_3_22546	gcuaccaucugugggauc	uuggaguaggaaaugcaacccacuccaguguucuugccuggaaaguuccauggacaaaggagccuggggggcuaccaucugugggaucccaaagagccagacaugacu
unconservative_4_23546	acuacugaagccccugugcccu	cuaucaagccugugcuccagagccugggagcuucaauuacugagcccacgugccucaacuacugaagccccugugcccuagagccugugcucugcaacaagagaaggcacc
unconservative_4_23629	acacgcguccuuggauccugacu	cguguaaguggacgugcaguccagaggcgagcucggggcccagggccgguguguuuguugccuuaggaacacacgcguccuuggauccugacucgccugggaaacgucauc
unconservative_5_24349	uggcacgccucaggcuucuga	aaguugauucccucuuccaaggggccuacuagugccccucuucaggaaaguagcaacuuggaauaaaaucuggcacgccucaggcuucugaggaaaaggggguguuuauu
unconservative_5_24632	aaaacaugaaugaacuuuuugu	ugccaaguauugguuuggucaaaaagaucguuuggguuuucuauaacauggaaaaacaugaaugaacuuuuuguucaacccaauauauagcacauguucaacacgugccau
unconservative_5_25302	cucgaucugucccugcucagcc	uccaguuuguaucuguagcuacugggggcugggcaagggcagaacagucuggcugggaucccugcugggucucgaucugucccugcucagccaccccugucucuccccagau
unconservative_5_25477	cuaggcugaagcuccuugu	gaacauuuauuuccauuacuaggcugaagcuccuuguacagauugugcuccuuguacagacugugcacuggagaucaggcuggaaaacugggcaagugccaacuggca
unconservative_6_26099	uugcuguccagggaacucuca	agcuucagcauugguccuuccaaugaguaugcagaguugaguucccuuaagauugacugguuugaucuccuugcuguccagggaacucucaggagucuucuccagcaccaca
unconservative_6_26259	aaaacacgaacaaacuuuuugg	cugguaagcccgaguguuacaugggguuggccaaaacguucguucagguuuuucuagaauauuuugcaggaaaacacgaacaaacuuuuuggccagcccaauauuacuu
unconservative_7_27771	uacggagaugagaggucagacu	aaacacauagcuuugacuuuacggagaugagaggucagacuggagaugggucauauccauugugguuauggguuauuguacucugaccuccugucucugucacagaguucu
unconservative_8_28625	gccgcgcgucgggaccggggu	cggucccccgccguccccgccggcgggccgucgcccgcgucccccggggcgcggcgcggcgcgcccccgccgcgcgucgggaccgggguccgucgcggagagcccuucgucc
unconservative_8_28952	uggcacgccucaggcuucuga	aguugauucccucuuccaaggggccuacuagugccccucuucaggaaaguagcaacuuggaauaaaaucuggcacgccucaggcuucugaggaaaaggggguguuuauuucc
unconservative_9_30254	uggcacgccucaggcuucuga	aguugauucccucuuccaaggggccuacuagugccccucuucaggaaaguagcaacuuggaauaaaaucuggcacgccucaggcuucugaggaaaaggggguguuuauuucc
unconservative_9_30302	uccaacucugcaaccaugugg	gugucugagcacgagcaccgcugugcuccauucccaugguugcuguuguuguucagucguccagucauguccaacucugcaaccauguggacugcagcacgccaggccuc
unconservative_X_31822	aaaacacgaacaaacuuuuugg	acuaagccauuaaaaaucuauuggguuagucaaaaguucguuggaguuucucuguuacauuguacagaaaaacacgaacaaacuuuuuggcugacccacuacuucugca
